# Supplementary material for: A patatin-like phospholipase is important for mitochondrial function in malaria parasites
Source: mBio. 2023 Oct 26;14(6):e01718-23. doi: 10.1128/mbio.01718-23 (PMC10746288; doi:10.1128/mbio.01718-23)
Supplement: File S1 — Source data of the lipidomic analysis. [file mbio.01718-23-s0001.xlsx]

## Sheet: Figure 5A
	WT									KO
CL:66:2	0	0	0	0.087013	0	0	0.075299	0.0657208	0.0534117	0.112443	0	0.169685	0	0	0	0
CL:66:3	0	0	0	0.0766623	0	0	0	0.0456022	0.0343482	0.133433	0	0.110377	0	0	0	0
CL:66:4	0	0	0	0.0534278	0	0	0	0.0557297	0.0405888	0	0	0.111102	0	0	0	0
CL:67:2	0	0	0	0.0589179	0	0	0.086803	0.0604854	0.0102687	0	0	0.133536	0	0	0	0
CL:67:3	0	0	0	0.0532291	0	0	0	0.0479839	0.0300508	0	0	0.0904219	0	0	0	0
CL:67:4	0	0	0	0.0587358	0	0	0	0.0477431	0.0282225	0	0	0.0918324	0	0	0	0
CL:68:2	0	0	0.43709	0.416609	0.425311	0.179756	0.406901	0.379199	0.222176	0.323522	0.431305	0.904232	0.758911	0.429667	0.57171	0.774017
CL:68:3	0.322092	0	0.738184	0.724251	0.662767	0.396672	0.533074	0.644108	0.479288	0.762536	0.692178	1.17647	1.16286	0.956719	0.755855	0.833973
CL:68:4	0.325397	0	0.854948	0.766848	0.589166	0.442116	0.388978	0.637801	0.524116	0.930307	0.846898	1.15704	1.20904	1.19187	0.699942	0.583088
CL:68:5	0	0	0.807999	0.470714	0.332893	0.371013	0.214225	0.355568	0.323388	0.759515	0.579577	0.619792	0.689437	0.74261	0.365514	0.342976
CL:69:2	0	0	0	0.0879959	0	0	0.0492425	0.0530842	0.0254534	0	0	0.173186	0	0	0.134121	0
CL:69:3	0	0	0	0.22613	0.173728	0.165332	0.145484	0.203781	0.087789	0	0	0.31938	0.273753	0.22138	0.203429	0.226364
CL:69:4	0	0	0	0.247272	0.0315783	0	0.112337	0.213561	0.112792	0	0	0.355377	0.102011	0.308899	0.129884	0.0964724
CL:69:5	0	0	0	0.204136	0.198647	0	0.0901852	0.134423	0.0893447	0	0	0.238999	0.210694	0.259519	0.101736	0
CL:69:6	0	0	0	0	0.0991044	0	0	0.0444484	0	0	0	0	0	0	0	0
CL:70:2	0.303233	0.177037	0.700828	0.586269	0.612408	0.251288	0.590867	0.582423	0.268703	0.396669	0.449999	1.35873	1.25694	0.431133	0.753134	1.35732
CL:70:3	0.790151	0.740962	1.54084	1.89092	1.68073	0.823511	1.48763	1.59031	1.12114	1.10831	1.26283	2.46463	2.29118	1.7446	1.30897	1.72514
CL:70:4	1.62303	1.53817	2.73904	2.65847	2.4683	1.71349	2.16834	2.2524	2.09803	2.33021	2.71014	3.71871	3.19182	2.94064	2.27115	2.20229
CL:70:5	3.28176	2.57476	2.81679	3.58162	3.3841	2.86056	1.62397	3.12627	3.0715	4.36102	3.70311	4.00368	4.30143	4.49659	3.53146	3.73327
CL:70:6	3.24456	3.32887	2.17715	3.14755	3.03557	3.40251	2.57576	2.98061	3.0387	5.20348	4.04178	3.78644	4.06464	4.54521	4.19142	2.50874
CL:70:7	1.42838	1.43404	1.53506	1.09936	1.54723	1.54805	0.961051	0.90986	1.02345	2.116	2.41234	1.2984	2.12359	2.38519	1.89195	1.88195
CL:70:8	0	0.479332	0.962237	0.437002	0.364015	0.531221	0.259441	0.355331	0.397723	0.874845	0.669769	0.491147	0.54717	0.582711	0.618682	0.481388
CL:70:10	0	0	0	0	0	0	0	0	0	0	0.115409	0	0	0	0	0
CL:71:3	0	0	0	0.16803	0.154738	0	0.142101	0.163037	0.0819637	0	0	0.241243	0.221598	0	0	0.0625523
CL:71:4	0	0	0	0.307854	0.293614	0	0.22209	0.271115	0.279848	0	0.175291	0.415637	0.404445	0.310555	0.232953	0.227621
CL:71:5	0	0	0	0.549838	0.56906	0	0.376029	0.547928	0.47375	0	0.208205	0.622207	0.369723	0.616902	0.478621	0.216633
CL:71:6	0.431015	0.329581	0.510874	0.738788	0.708242	0.434254	0.354296	0.631446	0.59887	0.49334	0.691872	0.734313	0.752898	0.752537	0.555142	0.353412
CL:71:7	0.402953	0.542048	0.528664	0.383379	0.373759	0.416849	0.187572	0.351177	0.464777	0.515133	0.459069	0.411782	0.357589	0.359935	0.495251	0.306687
CL:71:8	0.265821	0.262576	0	0.177415	0.143126	0.288655	0.125869	0.145303	0.187094	0.241512	0.274083	0.148837	0.149781	0.188822	0.19855	0.118396
CL:72:2	0	0	0.345698	0.375287	0.482043	0.13243	0.394945	0.406215	0.155971	0	0.304262	0.892628	0.838733	0.285821	0.485348	0.739646
CL:72:3	0	0.500912	0.873555	1.40281	1.2449	0.485022	1.65177	1.30464	0.713382	0.699142	0.796064	2.05228	1.8457	1.01726	1.09282	1.5141
CL:72:4	1.41918	0.681582	2.01498	2.38706	2.31195	1.22798	2.27139	2.27035	1.64752	1.15226	1.38298	2.55481	2.51282	1.92592	1.44982	1.63366
CL:72:5	4.18814	3.46712	5.94556	5.58693	5.80349	3.88814	5.90415	5.33116	4.41017	3.94388	4.35092	5.76394	5.82101	5.17525	4.71598	5.07484
CL:72:6	8.71495	8.03974	9.79003	8.63669	8.99932	5.09058	6.08332	8.1831	8.12754	9.06305	8.02837	8.22001	9.59528	9.23707	7.77901	8.42985
CL:72:7	9.6343	6.87127	6.43512	7.50726	5.83058	6.43162	5.53501	5.4966	8.12492	10.7725	8.81428	5.5111	6.11581	9.255	6.44287	6.24778
CL:72:8	7.33695	5.38277	5.02034	3.39993	3.78082	5.49729	3.76879	3.51377	5.0587	6.27136	6.06481	3.59714	4.22306	4.47411	5.13591	4.95315
CL:72:9	0	2.60451	2.59355	1.39973	1.46036	3.13856	1.29741	1.46097	1.77011	3.47984	2.43504	1.42965	1.4847	2.00775	1.98782	1.65251
CL:72:10	0	0	0	0	0	0	0	0	0	0	0	0	0	0	0	0
CL:72:11	0	0	0	0	0	0	0	0	0	0	0	0	0	0	0	0
CL:72:12	0	0	0	0	0	0	0	0	0	0	0	0	0	0	0	0
CL:73:3	0	0	0	0	0	0	0	0	0	0	0	0	0	0	0	0
CL:73:4	0	0	0	0	0	0	0	0	0	0	0	0	0	0	0	0
CL:73:5	0	0	0	0.190175	0.0164875	0	0.138427	0.163995	0.0924543	0	0	0.181234	0	0	0.131248	0.114937
CL:73:6	0.408351	0.370041	0.487055	0.753085	0.63682	0.381963	0.56925	0.587575	0.482446	0.372369	0.467456	0.634703	0.607024	0.497122	0.481539	0.431697
CL:73:7	0.767898	0.683819	0.691268	0.927	0.692264	0.691405	0.647141	0.721489	0.736838	0.650398	0.808197	0.728816	0.95776	0.820777	0.599917	0.351397
CL:73:8	0.549824	0.552113	0.689026	0.556601	0.502175	0.601822	0.339287	0.489465	0.589965	0.657309	0.741419	0.509577	0.57301	0.486889	0.372177	0.395095
CL:73:9	0.414094	0.310187	0	0.22111	0.162774	0.504536	0.169824	0.24172	0.316557	0.454051	0	0.262269	0.302524	0.330137	0.282604	0.189035
CL:74:4	0	0	0	0	0	0	0	0	0	0	0	0	0	0	0	0
CL:74:5	0	0.606027	0.948988	1.20293	1.17028	0.502295	2.10032	1.32466	0.726903	0.669424	0.813959	1.71288	1.51059	0.75319	1.20206	1.76606
CL:74:6	2.67992	3.09633	3.31511	3.65125	5.79175	2.4723	4.45654	5.50222	2.8966	2.19235	3.71222	5.00196	3.19748	2.72173	3.97853	4.58608
CL:74:7	6.95591	8.11184	7.2806	8.63905	9.53582	6.57082	10.1515	8.72274	8.54729	5.5971	7.46799	7.62176	8.44746	8.07282	7.32677	7.77091
CL:74:8	8.66228	9.76155	9.14873	8.09427	8.45354	8.91165	7.21127	8.35022	8.88183	8.21192	7.50558	7.30181	6.39937	7.03345	7.66866	8.04432
CL:74:9	8.97801	7.05158	6.92392	4.5374	5.03749	9.84	5.45781	4.64257	5.43135	7.58724	5.35753	4.08828	4.63486	5.16714	5.92237	5.65563
CL:74:10	5.8843	7.20058	3.95605	2.32023	2.76473	7.69177	4.34671	3.75002	4.70981	3.83101	5.37716	1.82155	3.09784	2.85669	4.87559	4.50486
CL:74:11	0	0.788765	0.802512	0.522275	0.359417	2.67425	0.365295	0.547279	0.796726	0	0.753261	0.379616	0.355277	0.608064	0.46915	0.504073
CL:74:12	0	0	0	0	0	0	0	0	0	0	0	0	0	0	0	0
CL:75:7	0	0	0	0.293212	0	0	0.125776	0.358244	0.328122	0	0	0.35478	0	0	0.0901127	0.0655331
CL:75:8	0	0	0	0.222589	0	0	0.213243	0.251844	0.23897	0.220031	0	0.433475	0	0	0.184344	0.201544
CL:75:9	0	0	0	0.23167	0	0	0.125527	0.17234	0.232319	0.272265	0	0.226652	0	0	0.166154	0.232783
CL:75:10	0	0	0	0.183039	0	0	0.12807	0.163717	0.208436	0.264307	0	0.172916	0	0	0.225598	0.161198
CL:75:11	0	0	0	0	0	0	0	0	0	0	0	0	0	0	0	0
CL:76:6	0	0	0	0.279911	0.447822	0	0.633964	0.392507	0.257533	0	0	0.512469	0	0	0.461685	0.314343
CL:76:7	0.944281	0.708237	1.06317	1.09888	1.32607	0.787637	1.60677	1.44224	1.05416	0	0.612822	1.08056	1.15464	0.763221	0.814666	0.940394
CL:76:8	1.6859	1.53723	2.38869	2.72509	3.19033	2.3457	3.47668	3.0215	2.88517	0.996676	2.28872	2.46249	2.43145	2.52549	2.38639	2.41003
CL:76:9	4.23433	5.89957	2.08591	4.51296	2.14613	3.53386	5.69207	4.76092	4.46862	3.21674	2.58516	2.68961	2.68036	2.69439	4.38222	3.86767
CL:76:10	4.88212	5.00785	3.97843	3.63302	3.81915	5.32866	4.54338	4.42733	4.23665	3.75804	3.46435	2.73292	3.00511	3.30322	3.83321	3.63666
CL:76:11	5.2118	4.55781	3.41633	2.40225	2.795	2.45065	3.47698	2.26853	3.22769	3.69399	3.17682	2.00683	2.19906	2.53781	3.22687	3.39213
CL:76:12	1.44864	2.52568	0.996542	0.807103	0.850487	1.77331	1.02687	0.466489	1.05437	0	1.00451	0.535609	0.495619	0.719201	0.472476	0.450977
CL:76:13	0	0	0	0	0	0	0	0	0	0	0	0	0	0	0	0
CL:77:11	0	0	0	0	0	0	0	0	0	0	0	0	0	0	0	0
CL:78:10	0.567948	0.253919	0.667743	0.66271	0.871573	0.719531	0.996505	0.747546	0.651626	0.327652	0.537847	0.419425	0.414186	0.425959	0.471569	0.534819
CL:78:11	1.11174	1.1519	1.03005	0.816994	0.9791	1.32546	1.1102	0.968296	1.0083	0.501225	0.763489	0.466852	0.307801	0.427591	0.824021	0.63366
CL:78:12	0.900732	0.869683	0.761332	0.561048	0.689255	1.17548	0.806326	0.651288	0.764182	0.481629	0.660914	0.292216	0.351945	0.411423	0.571022	0.56634

## Sheet: Figure 5B
Double bonds	WT									KO
2	0.00303233	0.00177037	0.0148362	0.0161209	0.0151976	0.00563474	0.0160406	0.0154713	0.00735984	0.00832635	0.0118557	0.0363199	0.0285459	0.0114662	0.0194431	0.0287098
3	0.0111224	0.0124187	0.0315258	0.0454203	0.0391686	0.0187054	0.0396006	0.0399946	0.0254796	0.0270342	0.0275107	0.064548	0.0579509	0.0393997	0.0336107	0.0436212
4	0.033676	0.0221975	0.0560897	0.0647967	0.0569461	0.0338358	0.0516313	0.057487	0.0473112	0.0441278	0.0511531	0.0840452	0.0742014	0.0667789	0.0478374	0.0474313
5	0.074699	0.0664791	0.105193	0.117863	0.11475	0.0762201	0.104473	0.10984	0.0918751	0.0973384	0.0965577	0.131427	0.129029	0.120441	0.105266	0.112487
6	0.154788	0.151646	0.162802	0.172073	0.197186	0.117816	0.146731	0.183219	0.154017	0.173246	0.169417	0.188899	0.182173	0.177537	0.174473	0.166241
7	0.201337	0.183513	0.175339	0.199481	0.193057	0.164464	0.192148	0.180024	0.202796	0.196511	0.205747	0.170072	0.191569	0.216569	0.176615	0.175647
8	0.185008	0.179756	0.18209	0.156129	0.16434	0.181763	0.153946	0.161274	0.182394	0.174737	0.175444	0.149445	0.143238	0.152915	0.165647	0.166039
9	0.136264	0.158658	0.116034	0.109029	0.0880675	0.17017	0.127426	0.112785	0.12219	0.150101	0.103777	0.0869646	0.0910245	0.101994	0.127412	0.115976
10	0.113344	0.124623	0.0860223	0.06799	0.0745545	0.1374	0.100147	0.0908861	0.0980652	0.08181	0.0949477	0.0514681	0.0651713	0.0658587	0.0940597	0.0883754
11	0.0632354	0.0649848	0.0524889	0.0374152	0.0413351	0.0645035	0.0495247	0.0378411	0.0503271	0.0419521	0.0469357	0.028533	0.0286214	0.0357347	0.0452004	0.0452987
12	0.0234937	0.0339536	0.0175787	0.0136815	0.0153974	0.0294879	0.018332	0.0111778	0.0181855	0.00481629	0.0166542	0.00827825	0.00847565	0.0113062	0.010435	0.0101732

## Sheet: Figure 5C
WT	KO
7.70311	7.26218
7.89093	7.25354
7.22833	6.48962
6.93175	6.6403
6.97628	6.92026
7.865	7.17545
7.24982	7.04364
7.05406
7.39479

## Sheet: Figure 5D
WT	KO
13.6276	18.3257
15.9709	56.6025
6.37949	89.8412
85.1523	62.9755
99.43	52.8254
20.2918	58.795
67.927	29.431
87.0782
53.9029

## Sheet: Figure 5E
Lipid species	WT									KO
PC:32:0	3.34428	4.57721	3.61504	3.09142	3.44358	4.21027	4.35022	3.4215	3.31743	2.89931	3.63237	2.75964	4.23909	2.93515	4.19365	4.49219	3.30099	2.93996
PC:32:1	7.30538	5.63861	7.87989	7.62553	6.47938	5.63329	4.72815	7.95408	7.3818	8.11364	6.97973	7.47573	7.96387	7.54838	5.35158	5.44177	8.31265	8.00344
PC:33:0	0.363003	0.433819	0.367796	0.355436	0.330666	0.36577	0.340591	0.386545	0.363247	0.339002	0.377472	0.347499	0.373431	0.332823	0.376259	0.370047	0.39622	0.369803
PC:33:1	1.71632	1.38879	2.08824	1.67488	1.53714	1.50752	1.24109	1.71548	1.69788	1.77429	1.52784	1.6556	1.82154	1.63241	1.31489	2.1626	1.82126	1.83089
PC:34:1	15.5052	16.1667	16.2719	15.436	15.8591	16.6769	16.0698	16.6938	15.7689	16.1854	15.2151	16.5842	16.8161	15.9136	16.3489	16.5494	16.32	15.7052
PC:34:2	7.27001	7.36555	7.45955	7.54867	7.7314	8.23873	7.88276	7.96024	7.5676	8.41819	7.14782	7.93983	8.51481	7.54776	7.41017	7.84537	7.99178	8.1018
PC:34:3	4.30229	3.67104	4.19923	3.82297	5.90223	6.06846	3.07264	3.94799	4.01988	3.77472	4.16877	3.29025	5.75451	3.38166	3.73962	3.63313	3.98313	4.09131
PC:35:1	2.39759	2.31004	2.8368	2.45164	2.30786	2.17787	2.0925	2.3471	2.22065	2.46343	2.37814	2.4108	2.57917	2.34003	2.21151	2.36378	2.49909	2.37821
PC:35:2	0.864264	0.763161	0.996284	0.88162	0.826306	0.756182	0.67593	0.864615	0.866203	0.872343	0.836677	0.837354	0.906228	0.822887	0.697921	0.717472	0.930495	0.873288
PC:36:1	11.0601	11.2275	10.8021	11.0219	6.46621	6.68868	11.4941	6.22612	9.94739	7.06558	10.823	11.5599	6.92236	11.136	11.0422	10.5936	6.11534	6.51886
PC:36:2	5.52299	5.53046	5.14554	5.58073	5.44857	5.6608	5.55735	5.76644	5.46488	6.03587	5.67639	5.47693	5.79141	5.55137	5.2318	5.80707	5.58211	5.99668
PC:36:3	4.59308	4.90435	5.02026	4.23838	4.51897	5.18875	4.83953	4.37578	4.54949	4.45236	4.76995	3.91588	4.37262	4.08374	4.76475	5.23158	4.56082	4.64694
PC:36:4	3.12027	3.54401	3.06511	2.75863	3.02078	3.86464	3.70469	3.02797	3.23712	3.03706	3.23009	2.51339	2.70433	2.47336	3.59273	3.85692	3.00132	2.93728
PC:36:5	2.55853	3.42889	2.16908	1.83837	1.3187	2.20423	3.48749	1.50877	2.45295	1.32992	2.42906	1.59079	1.06256	1.66636	3.40944	3.42678	1.26155	1.30296
PC:38:5	1.64321	4.03081	1.22227	2.22232	1.68855	2.35404	4.57576	1.603	1.524	1.54378	2.67472	1.8534	1.41255	1.98346	4.26264	4.43934	1.47006	1.6216
PE:34:1	4.05081	3.90135	4.17831	4.00045	4.62359	4.51568	3.56324	4.31238	4.42657	4.52514	4.19662	4.39684	4.4726	4.28841	3.55222	3.19612	4.35441	4.9384
PE:34:2	1.99666	1.92023	1.93262	1.97876	2.17603	2.29838	1.7384	2.12652	2.08059	2.19516	1.91852	2.1645	2.21927	2.21921	1.78515	1.63658	2.25016	2.43313
PE:34:3	2.77312	1.68707	2.88465	2.85369	2.81491	2.44698	1.90792	2.99342	2.86283	3.03494	2.70626	3.18641	3.34601	3.14978	2.2053	1.45841	3.321	3.34172
PE:36:1	3.39437	3.30953	3.44184	4.07895	4.62858	3.93735	3.48637	4.2394	4.0675	3.80609	3.46583	3.8978	3.90711	3.61012	3.63809	3.0596	4.21688	4.07861
PE:36:2	5.28163	5.19654	5.68097	5.82519	6.6836	5.7099	5.28661	5.77164	5.55968	5.59529	5.6439	5.60775	2.76279	5.69637	5.30304	4.71901	6.06086	5.93713
PE:36:3	1.93103	1.94952	1.40429	2.2248	2.2956	1.8932	1.76136	2.3063	2.20002	2.3486	1.90809	2.38926	2.5904	2.22053	2.02249	1.75856	2.51757	2.43289
PE:36:4	1.5319	1.83331	1.37643	1.76123	1.90261	1.68915	1.95837	1.81874	1.7185	1.80742	1.75042	1.93933	2.17785	1.96325	1.97115	2.12041	2.00067	1.86597
PG:34:1	1.74637	1.36176	1.43215	1.63802	1.74336	1.34536	1.23962	2.06324	1.50441	1.90038	1.43894	1.47302	1.33244	1.47513	1.26293	1.05986	1.66649	1.65974
PG:36:1	0.509565	0.470929	0.40851	0.528239	0.554074	0.473099	0.488159	0.587386	0.414277	0.456261	0.474877	0.428872	0.403095	0.458311	0.483431	0.430614	0.459142	0.42522
PG:36:2	2.438	1.12274	1.68787	1.59818	2.65206	1.84642	2.01278	2.90305	2.17257	2.9833	2.1843	1.31125	2.34534	2.5503	1.17629	1.02743	2.59709	2.60439
PG:36:3	1.15373	0.950846	0.778673	1.25942	1.19332	0.866385	0.927496	1.25527	1.04916	1.35365	1.01779	1.04335	1.09348	1.16124	0.969402	0.853666	1.20675	1.12238
SM:34:1	1.6263	1.31523	1.65456	1.70458	1.8528	1.382	1.51708	1.8232	1.56449	1.68892	1.42738	1.95039	2.11505	1.85835	1.68246	1.74867	1.80209	1.84215

## Sheet: Figure S6
Double bonds	WT									KO
0	3.34428	4.57721	3.61504	3.09142	3.44358	4.21027	4.35022	3.4215	3.31743	2.89931	3.63237	2.75964	4.23909	2.93515	4.19365	4.49219	3.30099	2.93996
1	49.312	47.0905	50.9943	50.1602	46.0521	44.3377	45.9201	47.9622	48.9938	47.9791	47.9274	51.8332	48.3333	50.2607	46.8882	46.606	47.5674	47.3808
2	23.3736	21.8987	22.9028	23.4132	25.518	24.5104	23.1538	25.3925	23.7115	26.1002	23.4076	23.3376	22.5399	24.3879	21.6044	21.7529	25.4125	25.9464
3	14.7533	13.1628	14.2871	14.3993	16.725	16.4638	12.5089	14.8787	14.6814	14.9643	14.5709	13.8251	17.157	13.997	13.7016	12.9354	15.5893	15.6352
4	4.65217	5.37732	4.44154	4.51986	4.92339	5.55379	5.66306	4.84671	4.95562	4.84448	4.98051	4.45271	4.88218	4.43661	5.56388	5.97733	5.00199	4.80325
5	4.20173	7.4597	3.39135	4.06069	3.00726	4.55828	8.06324	3.11177	3.97695	2.8737	5.10378	3.44419	2.47511	3.64982	7.67208	7.86612	2.73161	2.92456
