# Supplementary material for: A patatin-like phospholipase is important for mitochondrial function in malaria parasites
Source: mBio. 2023 Oct 26;14(6):e01718-23. doi: 10.1128/mbio.01718-23 (PMC10746288; doi:10.1128/mbio.01718-23)
Supplement: File S2 — Oligonucleotides and other synthetic DNA used in this study. [file mbio.01718-23-s0002.xlsx]

## Sheet: Blatt1
Oligonucleotides and other synthetic DNA used in this study.
Oligonucleotides for SLI-based parasite lines
Name:	Sequence:	Notes:
PF3D7_1358000-TGD-fw	GCTATTTAGGTGACACTATAGAATACTCGCGGCCGCTAAGTTAAAAATGTTTATATATACTTTGTTTATTTAGTC	plasmid construction
PF3D7_1358000-TGD-rev	CCTCCAGCACCAGCAGCAGCACCTCTAGCACGCGTATGTAGTTCAGTTTTTCATGATTGC	plasmid construction
PF3D7_1358000-TAG-fw	GCGCGCGGCCGCGAAGAAGAAATTAATTCCTCC	plasmid construction
PF3D7_1358000-TAG-rev	GCGCACGCGTTGTTTCTTTTTTAAAAAAGAAACATC	plasmid construction
SLI-5I-rev	ACCTTCACCCTCTCCACTGAC	universal 5' integration rev-primer
SLI-3I-fw	GCGGATAACAATTTCACACAGG	universal 3' integration fw-primer
PF3D7_1358000-TGD-5I	TTTTTCTCCTTCTTTCTCTTTATACC	5' integration
PF3D7_1358000-TGD-3I	AATTCAGTTGAGCTGTCCTGC	3' integration
PF3D7_1358000-TAG-5I	GCCAAACAGAAAATCGAAAAGATTC	5' integration
PF3D7_1358000-TAG-3I	AAATTAAAGAATGTAGAAATGAAAGG	3' integration
CytSyn-fw	ATTTATAACGTATATCATTTTAAAGATAACTCGAGATGGAAGGAATAAGATACCTATCATGC	plasmid construction
CytSyn-rev	ATGTTATCCTCCTCGCCCTTGCTCACCATGGTACCTTTCAAAATATTCATAATAACAGATTCTTC	plasmid construction
Oligonucleotides for DiCre-based conditional knockout parasite lines
Name:	Sequence:	Notes:
PF3D7_1358000_gRNA02.F	ATTGCTAGATGGAGGAGGTATAAG	guide RNA
PF3D7_1358000_gRNA02.R	AAACCTTATACCTCCTCCATCTAG	guide RNA
PF3D7_1358000_gRNA03.F	ATTGAGGCGTTATATTCATTTGTG	guide RNA
PF3D7_1358000_gRNA03.R	AAACCACAAATGAATATAACGCCT	guide RNA
PF3D7_1358000_3hom_F	AGCAGTGCTAGCCAGATAGCAACCAAGGGAATTATG	plasmid construction
PF3D7_1358000_3hom_R	CAGATGGGCCCAATATCATTTTTACGTCCACATTTTTC	plasmid construction
PF3D7_1358000_F1	CAAGTATATTCAAGACATTAAAGAAGGACAA	5' integration
PF3D7_1358000_F2	GATCGACGACGAACTGATCCA	3' integration
PF3D7_1358000_R1	GTTCAGGTTAGAGTTGATGTATTTCAGGA	5' integration
PF3D7_1358000_R2	TGAATGCTGTTGAAGCTGCTTG	3' integration
PF3D7_1358000_R3	TGTGTGGATACAGTAAATACATATGGTGT	WT locus
PF3D7_1358000_excision_F	AGGACATGTAAAGAAAGAGAATAGAACTGT	excision
PF3D7_1358000_excision_R	TTCCCTTGGTTGCTATCTGGCT	excision
Synthetic constructs
Name:	Sequence:	Notes:
syn_PF3D7_1358000_part1	CTCGAGAGTCGTCAGGCTGCAGCCGGTTATCCTGAAAAACTACAACGGTAACCTGTACAAAATCCGTGAATCTTCTGTTATGGAAAACAACAAAAACATCAACTACAACAACGAAAACAACGACGAATCTGACGGTGAAAACAACAACACCCCGTACAACTACACCAACGGTTCTTACGACAACAACGAAAACATCACCCAGACCAACAACTCTATCAACTCTGTTTACGACACCATCAACGACAACAACCTGGACAACAACTCTAACAACGACATCCACATCAACCAGAACATCTCTAACGTTTCTATCTACAAATCTTTCTACAACATCTTCGTTAAATACGTTCTGCGTTGCACCACCGCTGCTCCGGGTTTCTTCAACTTCTTCTCTTTCGACAA…	part 1 of repair construct for PfPNPLA2
syn_PF3D7_1358000_part2	CTCGAGCACATGAATATTTAATGAAAGAAAATTATATTAAAAAAAATATAATCAATTATATAAATGATGTATTTTTTAACATTTTTAATAAATTTAAAAATTTGTTTACATATCAATATAAAGAAGAACCTCCTTTAAGTGTCACTCCAAATAAAACTACTAATAGTAATAATTTGTTCAATGAAAATAGAAACCAGACAAATAAATTAAAAACAAATGATAATGTTTCAAAAGATGATAATCAAATAAAACCTATGGGGAATAAAAATAATATCTCTTCATTAGACACAAAATCAGATCAAAATATAAATAATAATAATAGTAATAATACTAGTAATCTTAATAGTAATATGAATAGTCATAGGAATAATTTTAAGAATGATAGTGATTTTATATCGT…	part 2 of repair construct for PfPNPLA2
